# Supplementary material for: Impairments of Spatial Memory and N-methyl-d-aspartate Receptors and Their Postsynaptic Signaling Molecules in the Hippocampus of Developing Rats Induced by As, Pb, and Mn Mixture Exposure
Source: Brain Sci. 2023 Dec 14;13(12):1715. doi: 10.3390/brainsci13121715 (PMC10742016; doi:10.3390/brainsci13121715)
Supplement: Supplementary file 1 [file brainsci-13-01715-s001.zip]

Archive with 1 entries (1 files):
- brainsci-2739618-supplementary.pdf
